# Supplementary material for: Physical Training and Pulmonary Rehabilitation in Patients with Cystic Fibrosis: A Systematic Review and Meta-Analysis of Clinical Trials
Source: Healthcare (Basel). 2025 Aug 15;13(16):2017. doi: 10.3390/healthcare13162017 (PMC12385196; doi:10.3390/healthcare13162017)
Supplement: Supplementary file 1 [file healthcare-13-02017-s001.zip]

Archive with 5 entries (5 files):
- .DS_Store
- Figure S1-19.pdf
- PRISMA_2020_checklist.pdf
- Table S1.pdf
- Table S2.pdf
